# Supplementary material for: Phenolics as ecologically relevant cues for slime flux breeding Drosophila virilis
Source: iScience. 2024 Oct 18;27(11):111180. doi: 10.1016/j.isci.2024.111180 (PMC11567934; doi:10.1016/j.isci.2024.111180)
Supplement: Table S1. List of chemical compounds identified from natural slime flux site and from the headspace of synthetic lignin powder, related to the main figure 2 [file mmc2.xlsx]

## Sheet: Sheet1
				Liquid injection		SPME
				Ammerbach site 1		Lignin powder
	Compound	MW	CAS	Hexane	Methanol
1	methanol	32	67-56-1					Present
2	ethanol	46	64-17-5
3	Acetic acid	60	64-19-7
4	2-butanone	72	78-93-3
5	Acetol	74	116-09-6
6	2-Propanone, 1-hydroxy-	74	116-09-6
7	Propionic acid	74	79-09-4
8	2 methyl 1 propanol	74	78-83-1
9	1-butanol	74	71-36-3
10	Isovaleraldehyde	86	590-86-3
11	Acetoin	88	513-86-0
12	Butanoic acid	88	107-92-6
13	Ethyl acetate	88	141-78-6
14	3 methyl 1 butanol	88	125-51-3
15	2,3-Butanediol	90	513-85-9
16	Toluene	92	108-88-3
17	Glycerin	92	56-81-5
18	Phenol	94	108-95-2
19	3-Furaldehyde	96	498-60-2
20	Furfuryl alcohol	98	98-00-0
21	2-hexanone	100	591-78-6
22	3-hexanone	100	589-38-8
23	cyclopentanol	100	1462-03-9
24	2-hexanol	102	626-93-7
25	3-hexanol	102	623-37-0
26	Styrene	104	100-42-5
27	Benzaldehyde	106	100-52-7
28	Benzyl alcohol	108	100-51-6
29	3-Methylpentanoic acid	116	105-43-1
30	Indole	117	120-72-9
31	(-)-Ethyl L-lactate	118	687-47-8
32	Phenylethyl Alcohol	122	60-12-8
33	Guaiacol	124	90-05-1
34	1-Octen-3-ol	128	24587-53-9
35	1-Butanol, 3-methyl-, acetate	130	123-92-2
36	1-Heptanol, 6-methyl-	130	1653-40-3
37	3 phenyl propanol	136	122-97-4
38	Limonene	136	138-86-3
39	3-Carene	136	498-15-7
40	creosol	138	93-51-6
41	nonanal	142	124-19-6
42	Oxime-, methoxy-phenyl-_	151
43	4 ethyl guaiacol	152	2785-89-9
44	Methyl salicylate	152	119-36-8
45	1-Undecene	154	821-95-4
46	Phenol, 2,6-dimethoxy-	154	91-10-1
47	Nonanoic acid	158	112-05-0
48	Eugenol	164	97-53-0
49	Rheosmin	164	5471-51-2
50	2-Butanone, 4-(4-hydroxyphenyl)-	164	5471-51-2
51	Benzenepropanol, 4-hydroxy-α-methyl-	166	69617-84-1
52	3,5-Dimethoxy-4-hydroxytoluene	168	1730647
53	Dodecane	170	112-40-3
54	1,3-Diacetin	176
55	3,4,5-Trimethoxyphenol	184	30225-76-4
56	Phenethyl isobutyrate	192	103-48-0
57	Tetradecane	198	629-59-4
58	α-Bergamotene	204	17699-05-7
59	β-Neoclovene	204	56684-96-9
60	4-Hydroxy-β-ionone	208	116296-75-4
61	2-Cyclohexen-1-one, 3,5,5-trimethyl-4-(3-oxobutyl)-	208	74233-41-3
62	Dihydrosyringenin	212	20736-25-8
63	Butylated Hydroxytoluene	220	128-37-0
64	E-2-Hexenyl E-2-octenoate	224	153367-22-7
65	Hexadecane	226	544-76-3
66	Tetradecanamide	227	638-58-4
67	3-Furanacetic acid	240	39212-21-0
68	Methyl isomyristate	242	5129-58-8
69	1-Decanol, 2-hexyl-	242	2425-77-6
70	2-Hexadecanol	242	14852-31-4
71	Methyl myristate/Methyl tetradecanoate	242	124-10-7
72	Palmitoleamide	253	106010-22-4
73	Octadecane	254	593-45-3
74	Hexadecanamide	255	629-54-9
75	Tetradecanoic acid, 12-methyl-, methyl ester	256	5129-66-8
76	Methyl pentadecanoate	256	7132-64-1
77	Methyl 13-methyltetradecanoate	256
78	Palmitic acid (hexadecanoic acid)	256	57-10-3
79	9-Octadecenenitrile, (Z)-	263	112-91-4
80	Methyl hexadec-9-enoate	268	10030-74-7
81	9-Hexadecenoic acid, methyl ester, (Z)-	268	1120-25-8
82	9-Octadecen-1-ol, (Z)-	268	143-28-2
83	methyl palmitate/ Hexadecanoic acid, methyl ester	270	112-39-0
84	Linoelaidic acid	280	506-21-8
85	9-Octadecenamide, (Z)-	281	301-02-0
86	cis-10-Heptadecenoic acid, methyl ester	282
87	Oleic acid	282	112-79-8
88	9,12,15-Octadecatrienoic acid, methyl ester, (Z,Z,Z)-	292	301-00-8
89	Methyl linoleate	294	112-63-0
90	Henicos-1-ene	294	1599-68-4
91	(Z)-10-Heneicosene	294
92	9,12-Octadecadienoic acid (Z,Z)-, methyl ester	294	112-63-0
93	Heneicosane	296	629-94-7
94	9-Octadecenoic acid (Z)-, methyl ester	296	112-62-9
95	Eicosen-1-ol, cis-9-	296	112248-30-3
96	9-Octadecenoic acid, methyl ester, (E)-	296	1937-62-8
97	cis-13-Octadecenoic acid, methyl ester	296
98	1-Eicosanol	298	629-96-9
99	Methyl stearate	298	112-61-8
100	Ethyl linoleate	308	544-35-4
101	Ethyl Oleate	310	111-62-6
102	Docosane	310	629-97-0
103	E-12-Octadecen-1-ol acetate	310
104	1-Chloroeicosane	316	42217-02-7
105	9-Tricosene, (Z)-	322	27519-02-4
106	Mannitol, 1,3,4,5-tetra-O-methyl-, diacetate, D-	322	19285-93-9
107	i-Propyl 11-octadecenoate	324
108	Glycerol β-palmitate	330	23470-00-0
109	1-Heneicosyl formate	340	77899-03-7
110	Pentyl linoleate	350	108906-10-1
111	2Me_C24	352	1560-78-7
112	β-Monolinolein	354	3443-82-1
113	.β-Monostearin	358	621-61-4
114	Hexacosane	366	630-01-3
115	Pregn-5-en-20-one, 3-(acetyloxy)-17-hydroxy-, (3β)-	374	1863-39-4
116	7(Z),11(Z) Heptacosadiene	376
117	Heptacosane	380	593-49-7
118	2Me_C26	380	1561-02-0
119	9-Tricosanol, acetate	382	39754-92-2
120	Deoxyspergualin (?)	387	638-68-6
121	Octacosane	394	630-02-4
122	Ergosterol	396	57-87-4
123	Squalene	410	111-02-4
124	Triacontane	422
125	Lup-20(29)-en-3-one	424	1617-70-5
126	Lupeol	426	545-47-1
127	Betulin	442	473-98-3
128	Didecan-2-yl phthalate	446	28029-89-2
